# Supplementary material for: Med25 Limits Master Regulators That Govern Adipogenesis
Source: Int J Mol Sci. 2023 Mar 24;24(7):6155. doi: 10.3390/ijms24076155 (PMC10093881; doi:10.3390/ijms24076155)
Supplement: Supplementary file 1 [file ijms-24-06155-s001.zip]

Archive with 2 entries (2 files):
- hiCM contractions MP4.mp4
- ijms-2265094 Supplementary Figures and Tables.pdf
